# Supplementary material for: Study of a classification algorithm for AIEC identification in geographically distinct E. coli strains
Source: Sci Rep. 2020 May 15;10:8094. doi: 10.1038/s41598-020-64894-5 (PMC7229014; doi:10.1038/s41598-020-64894-5)
Supplement: Supplementary file 1 — Supplementary information. [file 41598_2020_64894_MOESM1_ESM.xlsx]

## Sheet: Title page
Study of a classification algorithm for AIEC identification in geographically distinct E. coli strains
Carla Camprubí-Font1, Paula Bustamante2, Roberto Mauricio Vidal2,3, Claire L O’Brien4,5,6, Nicolas Barnich7 and Margarita Martinez-Medina1*.
1Laboratory of Molecular Microbiology, Department of Biology, Universitat de Girona, Girona, Spain.
2Instituto de Ciencias Biomédicas, Facultad de Medicina, Universidad de Chile, Santiago, Chile.
3Instituto Milenio de Inmunología e Inmunoterapia, Facultad de Medicina, Universidad de Chile, Santiago, Chile.
4Graduate School of Medicine, University of Wollongong, Wollongong, NSW, Australia
5Medical School, Australian National University, Canberra, Australian Capital Territory, Australia.
6Gastroenterology and Hepatology Unit, Canberra Hospital, Canberra, Australian Capital 14 Territory, Australia.
7UMR1071 Inserm/University Clermont Auvergne, INRAE USC2018, M2iSH, CRNH Auvergne, Clermont-Ferrand, France.
*Corresponding author: Margarita Martinez-Medina, PhD, marga.martinez@udg.edu

## Sheet: Table S1
Supplementary Table 1. Information about the external strains analysed for algorithm validation. Host and disease of isolation, phylogroup origin, adhesion (ADH), invasion (INV) and intramacrophage replication (REPL) indices as well as country origin are indicated. Prevalence of SNPs-encoding genes and nulceotides present in each SNP studied in all strain collection is depicted.
ND: No determined. (-): gene absent . ExPEC*: strains causing extraintestinal diseases that also present the AIEC phenotype
aCéspedes et al.,2017. b Unpublished. c O'brien et al.,2016. d Bidet et al.,2007. e Martinez-Medina et al.,2009. f Blanco et al., 1997. g Camprubí-Font et al., 2018 hBoudeau et al.,1999
	Strain characteristics					Algorithm SNPs
STRAIN	HOST SPECIES	DISEASE	PATHOTYPE	PHYLOGROUP	COUNTRY	E3-E4_4.4	E5-E6_3.16=3.22 (2)	E5-E6_3.12
20-3-TC12	Human	CD	AIEC	B1	Australiab	-	G	ND
CD62LN	Human	CD	AIEC	B2	Australiac	A	C	A
12-1-Ti12	Human	C	AIEC	B2	Australiac	A	-	G
33-1-Ti5	Human	CD	AIEC	B2	Australiac	G	C	A
52-1-Ti3	Human	C	AIEC	B2	Australiac	G	C	A
57-3-Ti5	Human	CD	AIEC	B2	Australiac	G	-	A
60-1-Ti1	Human	UC	AIEC	B2	Australiac	R	Y	A
61-1-Ti1	Human	UC	AIEC	B2	Australiac	G	C	A
H223	Human	UC	AIEC	B2	Australiac	G	K	A
H305	Human	C	AIEC	B2	Australiac	G	C	A
H504	Human	C	AIEC	B2	Australiac	G	C	A
54-1-Ti6	Human	CD	AIEC	B2	Australiac	-	-	A
CD1a	Human	CD	AIEC	D	Chilea	-	S	-
CD2a	Human	CD	AIEC	D	Chilea	-	S	-
CD6b	Human	CD	AIEC	B2	Chilea	G	C	G
CD6r	Human	CD	AIEC	D	Chilea	G	G	-
CD9a	Human	CD	AIEC	A	Chilea	-	T	-
CD14a	Human	CD	AIEC	B2	Chilea	G	V	G
POP18-M0	Human	CD	AIEC	ND	Franceb	G	Y	A
POP21-M0	Human	CD	AIEC	ND	Franceb	-	C	G
POP25-M0	Human	CD	AIEC	ND	Franceb	G	Y	R
POP28-M0	Human	CD	AIEC	ND	Franceb	G	K	A
POP41-M0	Human	CD	AIEC	ND	Franceb	G	T	R
POP52-M0	Human	CD	AIEC	ND	Franceb	-	G	A
POP61-M0	Human	CD	AIEC	ND	Franceb	G	C	R
POP62-M0	Human	CD	AIEC	ND	Franceb	-	-	R
POP74-M0	Human	CD	AIEC	ND	Franceb	A	-	A
POP78-M0	Human	CD	AIEC	ND	Franceb	-	G	G
POP79-M0	Human	CD	AIEC	ND	Franceb	G	S	R
POP90-M0	Human	CD	AIEC	ND	Franceb	-	C	G
POP93-M0	Human	CD	AIEC	ND	Franceb	G	-	A
POP118-M0	Human	CD	AIEC	ND	Franceb	A	-	A
POP131-M0	Human	CD	AIEC	ND	Franceb	G	K	A
POP133-M0	Human	CD	AIEC	ND	Franceb	A	G	A
POP135-M0	Human	CD	AIEC	ND	Franceb	R	-	G
POP136-M0	Human	CD	AIEC	ND	Franceb	-	G	A
POP137-M0	Human	CD	AIEC	ND	Franceb	-	S	R
POP139-M0	Human	CD	AIEC	ND	Franceb	-	T	A
POP149-M0	Human	CD	AIEC	ND	Franceb	G	S	G
POP154-M0	Human	CD	AIEC	ND	Franceb	-	G	G
POP155-M0	Human	CD	AIEC	ND	Franceb	G	T	G
POP156-M0	Human	CD	AIEC	ND	Franceb	-	-	A
POP160-M0	Human	CD	AIEC	ND	Franceb	-	Y	R
POP162-M0	Human	CD	AIEC	ND	Franceb	-	T	G
POP170-M0	Human	CD	AIEC	ND	Franceb	-	-	G
POP179-M0	Human	CD	AIEC	ND	Franceb	-	Y	G
POP198-M0	Human	CD	AIEC	ND	Franceb	G	T	G
POP207-M0	Human	CD	AIEC	ND	Franceb	-	G	G
POP212-M0	Human	CD	AIEC	ND	Franceb	G	C	R
POP213-M0	Human	CD	AIEC	ND	Franceb	-	K	R
POP232-M0	Human	CD	AIEC	ND	Franceb	R	T	G
POP244-M0	Human	CD	AIEC	ND	Franceb	R	T	G
LF82	Human	CD	AIEC	B2	Franceh	-	G	A
4I01	Human	CD	AIEC	B2	Spaina	-	G	G
4C01	Human	CD	AIEC	B2	Spaina	-	G	G
5I01	Human	CD	AIEC	B2	Spaina	G	S	-
6I09	Human	CD	AIEC	D	Spaina	-	G	-
9C01	Human	CD	AIEC	B2	Spaina	G	-	G
10I01	Human	CD	AIEC	D	Spaina	-	C	-
18I08	Human	CD	AIEC	B2	Spaina	-	G	A
AIEC10	Human	Control	AIEC	A	Spaing	R	C	G
AIEC19	Human	Control	AIEC	A	Spaing	-	C	A
AIEC23	Human	CD	AIEC	A	Spaing	R	G	G
AIEC24	Human	CD	AIEC	A	Spaing	-	G	G
AIEC07	Human	Control	AIEC	B1	Spaing	A	S	G
AIEC04	Human	Control	AIEC	B2	Spaing	R	T	G
AIEC06	Human	Control	AIEC	B2	Spaing	R	G	G
AIEC08	Human	Control	AIEC	B2	Spaing	G	T	G
AIEC01	Human	CD	AIEC	B2	Spaing	R	T	G
AIEC02	Human	CD	AIEC	B2	Spaing	A	G	A
AIEC05	Human	CD	AIEC	B2	Spaing	G	S	A
AIEC09	Human	CD	AIEC	B2	Spaing	R	T	G
AIEC11	Human	CD	AIEC	B2	Spaing	R	T	G
AIEC12	Human	CD	AIEC	B2	Spaing	-	G	G
AIEC14	Human	CD	AIEC	B2	Spaing	R	T	G
AIEC15.1	Human	CD	AIEC	B2	Spaing	R	T	G
AIEC16.1	Human	CD	AIEC	B2	Spaing	R	T	G
AIEC21	Human	CD	AIEC	B2	Spaing	R	-	G
AIEC25	Human	CD	AIEC	B2	Spaing	A	-	G
AIEC17	Human	CD	AIEC	D	Spaing	-	G	A
AIEC20	Human	CD	AIEC	D	Spaing	R	C	G
54-1-TC4	Human	CD	AIEC	B2	Australiab	-	-	A
H109	Human	sepsis	ExPEC	ND	Spaine	-	-	-
H169	Human	sepsis	ExPEC	ND	Spaine	G	ND	A
FV7561	Human	sepsis	ExPEC	ND	Spaine	G	K	G
H1088	Human	sepsis	ExPEC	ND	Spaine	G	G	G
H219B	Human	sepsis	ExPEC	ND	Spaine	G	T	G
H685	Human	sepsis	ExPEC	ND	Spaine	G	-	G
H778	Human	sepsis	ExPEC	ND	Spaine	G	T	G
H810A	Human	sepsis	ExPEC	ND	Spaine	G	T	G
H858	Human	sepsis	ExPEC	ND	Spaine	G	T	G
PP42	Human	sepsis	ExPEC	ND	Spaine	G	-	G
PP209	Human	sepsis	ExPEC	ND	Spaine	R	G	G
H106A	Human	sepsis	ExPEC	ND	Spaine	A	-	R
H68a	Human	sepsis	ExPEC	ND	Spaine	A	-	G
H102A	Human	sepsis	ExPEC	ND	Spaine	-	G	A
H126	Human	sepsis	ExPEC	ND	Spaine	-	-	A
OL52A	Human	UTI	ExPEC	ND	Spainf	G	ND	-
OL118A	Human	UTI	ExPEC	ND	Spainf	A	-	G
COR227	Human	UTI	ExPEC	ND	Spainf	G	S	-
EC-2	Human	UTI	ExPEC	ND	Spainf	G	-	-
OL100A	Human	UTI	ExPEC	ND	Spainf	A	C	A
OB112A	Human	UTI	ExPEC	ND	Spainf	R	T	A
0L85A	Human	UTI	ExPEC	ND	Spainf	G	-	G
FV7569	Human	UTI	ExPEC	ND	Spainf	G	G	G
OL80A	Human	UTI	ExPEC	ND	Spainf	-	S	G
OL65A	Human	UTI	ExPEC	ND	Spainf	R	-	G
OB29A	Human	UTI	ExPEC	ND	Spainf	R	K	G
OB4A	Human	UTI	ExPEC	ND	Spainf	R	-	G
OB103A	Human	UTI	ExPEC	ND	Spainf	G	G	G
OB23A	Human	UTI	ExPEC	ND	Spainf	G	ND	G
OB123A	Human	UTI	ExPEC	ND	Spainf	G	T	G
OL64A	Human	UTI	ExPEC	ND	Spainf	A	-	G
OB64A	Human	UTI	ExPEC	ND	Spainf	R	T	A
OL61A	Human	UTI	ExPEC	ND	Spainf	R	Y	G
OB79A	Human	UTI	ExPEC	ND	Spainf	-	K	A
OB59A	Human	UTI	ExPEC	ND	Spainf	-	-	A
OL37A	Human	UTI	ExPEC	ND	Spainf	-	C	-
SM63	Human	meningitis	ExPEC	ND	USAd	G	C	A
SM21	Human	meningitis	ExPEC	ND	USAd	-	C	G
SM22	Human	meningitis	ExPEC	ND	USAd	R	T	G
SM57	Human	meningitis	ExPEC	ND	USAd	G	Y	A
SM18	Human	meningitis	ExPEC	ND	USAd	G	T	-
PP215	Human	sepsis	ExPEC*	ND	Spaine	R	G	G
PP16	Human	sepsis	ExPEC*	ND	Spaine	-	G	A
FV7563	Human	UTI	ExPEC*	ND	Spainf	G	K	G
OL96A	Human	UTI	ExPEC*	ND	Spainf	R	-	G
13-2-TC5	Human	CD	non-AIEC	B2	Australiab	-	G	A
13-3-TC6	Human	CD	non-AIEC	B2	Australiab	-	G	A
20-2-TC13	Human	CD	non-AIEC	B1	Australiab	-	G	A
21-1-TC7	Human	UC	non-AIEC	B2	Australiab	R	Y	A
21-2-C8	Human	UC	non-AIEC	B2	Australiab	R	Y	A
36-1-TC9	Human	CD	non-AIEC	B2	Australiab	-	T	A
39-1-AC10	Human	CD	non-AIEC	B2	Australiab	G	C	A
44-4-Ti15	Human	CD	non-AIEC	B1	Australiab	G	C	R
44-1-Ti4	Human	CD	non-AIEC	B1	Australiab	G	C	G
53-1-AC6	Human	CD	non-AIEC	B1	Australiab	-	G	R
53-1AUC1	Human	CD	non-AIEC	B1	Australiab	-	G	A
55-1-TC9	Human	CD	non-AIEC	B2	Australiab	G	-	G
56-3-AC1	Human	C	non-AIEC	D	Australiab	-	G	ND
56-4-R1	Human	C	non-AIEC	D	Australiab	-	G	R
65-1-AC2	Human	C	non-AIEC	D	Australiab	G	T	R
65-3-TC1	Human	C	non-AIEC	D	Australiab	G	V	R
12-2-Ti13	Human	C	non-AIEC	B2	Australiac	A	-	A
36-1-Ti13	Human	CD	non-AIEC	B2	Australiac	-	T	A
39-2-Ti18	Human	CD	non-AIEC	B2	Australiac	G	C	A
55-1-Ti19	Human	CD	non-AIEC	B2	Australiac	G	-	G
CD8a	Human	CD	non-AIEC	A	Chilea	G	C	-
CD12a	Human	CD	non-AIEC	A	Chilea	-	-	-
CD13a	Human	CD	non-AIEC	A	Chilea	G	-	-
5C08	Human	CD	non-AIEC	B1	Spaina	G	ND	-
6I01	Human	CD	non-AIEC	B2	Spaina	-	Y	-
6I10	Human	CD	non-AIEC	D	Spaina	R	T	G
7C08	Human	CD	non-AIEC	D	Spaina	G	Y	-
10C01	Human	CD	non-AIEC	D	Spaina	G	C	-
24C01	Human	CD	non-AIEC	B2	Spaina	G	G	G
ECG16	Human	Control	non-AIEC	A	Spaing	R	C	G
ECG22	Human	Control	non-AIEC	A	Spaing	G	Y	A
ECG18	Human	CD	non-AIEC	A	Spaing	-	T	G
ECG19	Human	CD	non-AIEC	A	Spaing	G	T	G
ECG65	Human	CD	non-AIEC	A	Spaing	G	C	G
ECG04	Human	Control	non-AIEC	B1	Spaing	R	S	A
ECG46	Human	Control	non-AIEC	B1	Spaing	G	S	A
ECG02	Human	CD	non-AIEC	B1	Spaing	-	C	A
ECG21	Human	CD	non-AIEC	B1	Spaing	-	Y	G
ECG63	Human	CD	non-AIEC	B1	Spaing	G	C	A
ECG64	Human	CD	non-AIEC	B1	Spaing	-	-	G
ECG08	Human	Control	non-AIEC	B2	Spaing	G	C	A
ECG12	Human	Control	non-AIEC	B2	Spaing	G	K	G
ECG13	Human	Control	non-AIEC	B2	Spaing	G	K	G
ECG17	Human	Control	non-AIEC	B2	Spaing	R	C	G
ECG41	Human	Control	non-AIEC	B2	Spaing	R	T	G
ECG43	Human	Control	non-AIEC	B2	Spaing	R	K	A
ECG49	Human	Control	non-AIEC	B2	Spaing	G	S	G
ECG01	Human	CD	non-AIEC	B2	Spaing	A	-	G
ECG05	Human	CD	non-AIEC	B2	Spaing	A	T	A
ECG09	Human	CD	non-AIEC	B2	Spaing	-	C	G
ECG15	Human	CD	non-AIEC	B2	Spaing	G	C	A
ECG26	Human	CD	non-AIEC	B2	Spaing	G	C	A
ECG42	Human	CD	non-AIEC	B2	Spaing	G	T	G
ECG28	Human	CD	non-AIEC	D	Spaing	R	G	A
ECG34	Human	CD	non-AIEC	D	Spaing	-	-	G
ECG57	Human	CD	non-AIEC	D	Spaing	-	C	G
ECG23	Human	Control	non-AIEC	Atypical	Spaing	-	C	G
